# Supplementary material for: A Low-Sodium Diet Boosts Ang (1–7) Production and NO-cGMP Bioavailability to Reduce Edema and Enhance Survival in Experimental Heart Failure
Source: Int J Mol Sci. 2021 Apr 14;22(8):4035. doi: 10.3390/ijms22084035 (PMC8070795; doi:10.3390/ijms22084035)
Supplement: Supplementary file 1 [file ijms-22-04035-s001.zip]

Archive with 1 entries (1 files):
- Video S1-Echocardiograph visualization of pleural edema.mp4
